# Supplementary material for: Finite Element Analysis for Degenerative Cervical Myelopathy: Scoping Review of the Current Findings and Design Approaches, Including Recommendations on the Choice of Material Properties
Source: JMIR Biomed Eng. 2024 Mar 28;9:e48146. doi: 10.2196/48146 (PMC11041437; doi:10.2196/48146)
Supplement: Multimedia Appendix 7 [file biomedeng_v9i1e48146_app7.zip]

Archive with 6 entries (6 files):
- White Matter Network.html
- __MACOSX/._White Matter Network.html
- Grey Matter Network.html
- __MACOSX/._Grey Matter Network.html
- Whole SC Network.html
- __MACOSX/._Whole SC Network.html
